# Supplementary material for: Eye Infections Caused by Filamentous Fungi: Spectrum and Antifungal Susceptibility of the Prevailing Agents in Germany
Source: J Fungi (Basel). 2021 Jun 26;7(7):511. doi: 10.3390/jof7070511 (PMC8307352; doi:10.3390/jof7070511)
Supplement: Supplementary file 1 [file jof-07-00511-s001.zip]

Archive with 2 entries (2 files):
- Walther et al._table S1 rev.pdf
- Walther et al._table S2 rev.pdf
